# Supplementary material for: A comparative study of the efficacy of ultrasonics and extracorporeal shock wave in the treatment of tennis elbow: a meta-analysis of randomized controlled trials
Source: J Orthop Surg Res. 2019 Aug 6;14:248. doi: 10.1186/s13018-019-1290-y (PMC6683364; doi:10.1186/s13018-019-1290-y)
Supplement: Supplementary file 1 — Data extraction excel. (XLSX 22 kb) [file 13018_2019_1290_MOESM1_ESM.xlsx]

## Sheet: VAS before treatment
研究者名	年份	种族	实验组样本量	实验组均值	实验组标准差	对照组样本量	对照组均值	对照组标准差
Study	Year	Race	Tsample	Tmean	Tsd	Csample	Cmean	Csd
gunduz	2012	turkey	20	8	0.5	19	8	0.4
kubot	2017	Polska	30	6.7	1.9	30	6.83	2.29
Pawel	2015	poland	25	4	0.7	25	4.2	0.6
yalvac	2018	turkey	20	7	0.8	24	7	0.5
Soheir	2013	Egypt	20	4	1.21	20	4.3	0.94

## Sheet: VAS 1 months
研究者名	年份	种族	实验组均值	实验组标准差	实验组样本量	对照组均值	对照组标准差	对照组样本量
Study	Year	Race	Tmean	Tsd	Tsample	Cmean	Csd	Csample
gunduz	2012	turkey	0.6	0.6	3	3.5	0.5	19
kubot	2017	Polska	2.7	1.66	30	4.37	1.88	30
Pawel	2015	poland	1.9	0.9	25	4	0.6	25
yalvac	2018	turkey	4	0.5	20	5.5	0.4	24
Soheir	2013	Egypt	2.05	0.94	20	3.2	1.11	20

## Sheet: VAS after 3 months
研究者名	年份	种族	实验组样本量	实验组均值	实验组标准差	对照组样本量	对照组均值	对照组标准差
Study	Year	Race	Tsample	Tmean	Tsd	Csample	Cmean	Csd
gunduz	2012	turkey	20	2	0.5	19	2	0.4
kubot	2017	Polska	30	2.37	1.75	30	3.93	2.03
Pawel	2015	poland	25	0.2	0.4	25	3.7	0.7
yalvac	2018	turkey	20	2	0.5	24	3	0.3
Soheir	2013	Egypt

## Sheet: VAS after 6 months
研究者名	年份	种族	实验组样本量	实验组均值	实验组标准差	对照组样本量	对照组均值	对照组标准差
Study	Year	Race	Tsample	Tmean	Tsd	Csample	Cmean	Csd
Pawel	2015	poland
gunduz	2012	turkey	20	2	0.3	19	2.5	0.5
kubot	2017	Polska	30	2.1	0.51	30	2.9	1.01
yalvac	2018	turkey
Soheir	2013	Egypt	20	2.05	0.94	20	3.2	1.11

## Sheet: evaluation of elbow function
研究者名	年份	种族	实验组均值	实验组标准差	实验组样本量	对照组均值	对照组标准差	对照组样本量
Study	Year	Race	Tmean	Tsd	Tsample	Cmean	Csd	Csample
gunduz	2012	turkey	22.5	6.05	20	20	5.21	19
Pawel	2015	poland	5.5	0.6	25	2.9	0.7	25
yalvac	2018	turkey	32.08	14.38	20	29.29	9	24
Soheir	2013	Eygpt
Gunduz	2012
grip strength scores	BT	AT first month	AT third month	At six months
test	20	20	22.5	22.5
control	10	20	20	20
pinch strength scores	BT	AT first month	AT third month	At six months
test	8	9	9	9
control	8	9	9	9
common extensor tendon thickness scores	BT			AT six month
test	43			39.5
control	49			45
kubot	2017	none
Paweł	2015
Thomsen Test	BF	AF	AF3M
test	1.3 ± 0.4	2.9 ± 0.7	5.7 ± 0.5
control	5.1 ± 0.8	5.5 ± 0.6	5.8 ± 0.7
Chair Test	BF	AF	AF3M
test	3.9 ± 0.6	4.0 ± 0.8	4.9 ± 0.7
control	4.4 ± 0.7	4.6 ± 0.6	4.9 ± 0.6
yalvc	2018
PRTEE	BF	AT	AT3M
test	54.23 ± 9.51	42.95 ± 16.97	32.08 ± 14.38
control	53.90 ± 13.71	37.87 ± 14.79	29.29 ± 9.0
QDASH	bf	AT	AT3M
test	56.8	44.25	27.2
control	53.35	28.35	27.2
Short form-36 subscores.	BF	AT	AT3M
test	34.31 ± 6.18		42.19 ± 9.40
control	34.76 ± 7.48		43.93 ± 5.51
Soheir	2013
pain-tennis albow test	before	after	after 6 monthes
test	5.95±0.94	2.5±0.82	3.20±1.01
control	5.5±1.05	3.65±1.03	3.80±1.11
Cozen test	before	after	after 6 monthes
test	4.7±1.22	1.95±1.1	2.5±0.75
control	5.1±1.52	3.1±0.91	3.35±0.99
Chair test pain	before	after	after 6 monthes
test	5.25±1.07	1.75±1.2	2.70±0.98
control	5.25±0.91	3.8±1.19	3.4±0.99
pain-tennis albow test	before	after	after 6 monthes
test	5.55±1.53	1.95±1.09	3.00±1.08
control	5.25±1.38	3.95±1.43	3.8±1.15
grip strenght	before	after	after 6m
test	18.25±1.37	21.8±1.6	22.20±1.15
control	18.35±2.13	19.3±2.38	20.35±0.93

## Sheet: evaluation of efficay
研究中	年份	种族		实验组事件数	实验组非事件数	实验组样本量	对照组事件数	对照组非事件数	对照组样本量	实验组均值	实验组标准差	对照组均值	对照组标准差
kubot	2017	poland	BF	0	30	30	0	30	30
			AF	19	11	30	9	21	30
			AF3M	22	8	30	10	20	30
Paweł	2015	Poland	BF	22	3	25	7	18	25
			AF3M	24	1	25	7	18	25
Yalvac	2018	Turkey	BF	9	11	20	11	13	24
			AF	12	8	20	17	7	24
			AF3M	15	5	20	18	6	24

## Sheet: basic condition
研究者名	年份	种族	选取时间	实验组设备	对照组设备	纳入指标	排除指标
Study	Year	Race	duriation	Medical equipment in ESWT GROUP	Medical equipment in US GROUP	inclusion criteria	exclusion criteria
gunduz	2012	turkey	August 2008 and April 2009	——	——	specific	specific
kubot	2017	Polska	——	Shockma ster 500 device	a BTL Top-line 1000 device,	specific	not clear
Pawel	2015	poland	2012–2014	a Rosetta ESWT (CR Technology, Korea	a US 13 EVO Cosmogamma (Emildue, Italy	specific	specific
yalvac	2018	turkey	——	an Elmed Vibrolith Ortho ver 3.0device (Elmed Medical Systems, Ankara, Turkey)	a BTL-58205 device (BTL Industries Limited, London, United Kingdom)	specific	not clear
Soheir	2013	Egypt	June,2012-September,2012	the Orthospec (Medispec LTD, Germantown, MD) portable ESWT device that is approved for distribution and is used in the United States by the FDA.	Ultrasound device Phyaction 190 serial number 2745, 230V, 300 mA / 50 - 60Hz, Pus: 8w. Continuous mode 1.5 w/cm	specific	specific
							1
